# Supplementary material for: Microbiome and Response to Therapy in Triple Negative Breast Cancer: A Systematic Review
Source: Oncol Res. 2026 May 21;34(6):4. doi: 10.32604/or.2026.074215 (PMC13223334; doi:10.32604/or.2026.074215)
Supplement: Supplementary file 1 [file OncolRes-34-74215-s001.zip]

Archive with 1 entries (1 files):
- TSP_OR_74215-s001.pdf
